# Supplementary material for: Comparative Study on Serum Levels of 10 Trace Elements in Schizophrenia
Source: PLoS One. 2015 Jul 17;10(7):e0133622. doi: 10.1371/journal.pone.0133622 (PMC4505857; doi:10.1371/journal.pone.0133622)
Supplement: S1 Data — (XLS) [file pone.0133622.s001.xls]

## Sheet: RawData
Case			Al	As	Cr	Cu	Fe	Mn	Mo	Ni	Se	Zn		Control			Al	As	Cr	Cu	Fe	Mn	Mo	Ni	Se	Zn
Number	Gender	Age	（ng/mL）	（ng/mL）	（ng/mL）	（ng/mL）	（μg/mL）	（μg/mL）	（ng/mL）	（ng/mL）	（ng/mL）	（μg/mL）		Number	Age	Gender	（ng/mL）	（ng/mL）	（ng/mL）	（ng/mL）	（μg/mL）	（μg/mL）	（ng/mL）	（ng/mL）	（ng/mL）	（μg/mL）
1	Male	28	83.8537	9.13729	3.9257	621.042	1.48125	13.6871	1.39435	24.8261	67.3776	0.88125		1	27	Male	82.9429	19.4483	7.18242	1016.49	1.428	2.81036	2.33156	6.7543	79.9892	0.82581
2	Male	29	70.2494	17.3306	29.7915	707.546	1.6125	7.03481	2.31343	1.6952	50.2886	0.9		2	32	Male	102.561	20.9437	1.46139	844.289	1.904	4.53712	1.75406	12.5116	91.1321	1.3527
3	Male	19	68.348	22.8335	1.88247	560.32	1.14375	7.2273	1.69442	0.606106	41.0564	0.58125		3	19	Male	124.175	25.7713	1.48498	696.45	3.5	7.47908	1.61294	6.26115	76.9018	0.645596
4	Male	44	124.597	19.9694	7.32406	1104.66	0.80625	8.76169	12.3891	10.0436	44.5876	0.675		4	43	Male	77.0927	22.6127	2.22908	1064.18	1.904	3.06187	1.83918	5.54309	104.667	0.821165
5	Male	24	33.2393	18.6053	2.51803	777.085	1.1625	8.74689	1.4146	7.53741	90.2933	0.6		5	25	Male	56.7276	31.432	1.21058	764.142	2.198	3.4923	2.23853	8.45026	94.8585	0.87011
6	Female	21	22.5657	11.8449	2.06765	76.667	0.6	7.0448	1.0878	1.6373	41.2325	0.61875		6	20	Female	48.8517	13.3629	6.88093	961.585	2.1	4.82167	2.23118	6.2188	68.364	0.87022
7	Male	28	88.4719	17.3185	1.6687	412.938	1.33125	5.53233	1.33598	3.40349	61.2092	0.91875		7	31	Male	56.3164	25.5014	1.58872	1004.68	1.624	4.24011	1.95503	5.99823	104.713	0.774011
8	Female	65	36.4013	9.40637	0.907888	690.121	1.06875	6.19019	1.63762	7.42511	47.9318	0.6375		8	65	Female	160.633	33.6808	1.70842	984.926	1.372	4.86836	1.23242	7.89761	84.4024	0.765807
9	Male	63	243.349	34.7279	1.90374	819.269	1.95	7.47002	1.9116	3.63742	70.3739	0.58125		9	59	Male	97.323	28.982	1.38831	919.985	1.47	3.53332	6.13382	28.4779	80.6772	0.656441
10	Female	26	756.784	26.3488	7.34728	783.661	1.78125	9.63785	1.74048	4.29047	76.558	1.85625		10	25	Female	95.2322	43.4253	1.58088	1036.27	1.274	3.93155	1.62316	6.12416	90.4993	0.912893
11	Male	31	21.8555	26.8732	0.376688	1014.07	1.6125	5.06031	1.39786	1.83201	82.0542	0.76875		11	31	Male	59.7842	27.9497	1.93739	996.614	1.372	3.30484	1.80705	6.04793	76.3284	0.82142
12	Male	19	39.1824	13.5359	3.71402	490.51	1.3125	5.44261	1.08715	5.8429	63.542	0.65625		12	21	Male	87.6032	48.4905	2.61555	987.648	1.414	6.3707	2.11001	7.67102	98.8061	0.77363
13	Male	22	253.374	22.108	0.917031	1013.41	0.69375	8.96362	1.20287	3.54751	67.8212	1.05		13	21	Male	66.8266	35.6196	1.34204	789.092	1.974	4.7334	1.52236	9.73714	85.335	0.768555
14	Female	20	1104.67	35.3376	4.90072	1059.68	0.84375	8.44543	2.26384	3.91317	78.3728	0.75		14	22	Female	187.847	35.9125	1.86312	1081.63	1.386	4.41735	1.54413	5.92011	106.996	0.78544
15	Female	27	220.239	26.2714	2.09932	711.115	0.73125	6.73641	1.48361	8.50884	44.8987	0.6375		15	27	Female	1083.09	18.4	544.639	824.634	4.186	19.1789	2.42958	43.6963	92.6869	1.9924
16	Female	43	85.5388	21.249	0.855981	681.788	2.175	5.3404	0.694305	1.38838	77.0808	Raw		16	42	Female	51.4267	31.6311	6.06438	1048.17	1.568	3.34033	1.61994	5.06471	84.3186	0.79294
17	Male	30	121.3	30.8226	1.56844	783.833	1.425	6.2691	0.793835	3.20832	75.0277	0.7125		17	32	Male	103.195	45.2	2.66833	984.464	1.274	4.01401	1.61056	8.81412	93.6523	0.938589
18	Male	20	206.146	18.7189	10.9349	665.232	1.2	7.1804	1.06366	12.114	48.2091	0.65625		18	23	Male	108.696	26.2228	2.41626	912.809	0.952	6.25023	1.80383	8.22199	80.5342	0.802438
19	Female	58	42.344	27.5605	3.64727	739.051	1.4625	5.74897	2.55725	3.1876	72.9128	0.6375		19	56	Female	271.356	41.9109	0.9779	1220.36	1.47	4.54013	2.06976	8.09627	111.587	0.815615
20	Male	50	17.3032	31.6524	1.09726	629.033	0.95625	5.69782	1.57546	1.72896	51.3808	0.4125		20	50	Male	43.2195	34.7175	1.74083	968.933	1.162	3.61452	1.60293	6.36209	81.0328	0.724725
21	Male	27	69.4065	31.36	0.537852	816.392	1.3875	6.85804	1.05764	4.71597	85.4348	0.69375		21	27	Male	126.639	42.5431	3.93232	1000.4	1.834	5.12015	1.75756	7.39186	97.1068	0.934946
22	Male	22	126.72	31.4571	0.934463	647.023	1.0125	9.15445	3.38078	0.453759	368.294	0.9		22	24	Male	130.203	38.4765	1.75945	916.479	1.26	4.79787	1.50605	16.3999	86.1483	0.868142
23	Male	43	35.3812	18.1431	0.155187	388.827	1.2375	4.90185	21.1758	0.652634	122.257	0.75		23	41	Male	48.946	41.8839	2.45868	1022.43	1.862	5.03916	4.22961	9.33688	111.88	0.878038
24	Female	37	77.2372	16.7608	8.4999	671.535	2.1	11.0525	1.82142	27.6242	66.2446	0.61875		24	39	Female	97.5679	33.2418	4.51892	1006.12	0.784	4.07435	2.17049	8.30459	75.0587	0.771138
25	Male	50	123.393	14.037	0.863238	547.779	1.125	4.63481	2.13111	1.77845	49.3477	0.825		25	52	Male	185.872	46.3562	10.3547	818.964	1.666	6.80057	2.16363	11.7172	120.067	0.921934
26	Male	48	132.079	17.7783	3.41297	841.362	1.35	11.5697	1.27576	2.70567	68.6307	0.9375		26	49	Male	74.5948	35.1859	1.06638	979.696	1.05	3.8325	1.547	7.52311	101.904	0.698446
27	Male	20	31.2935	12.6169	0.940512	404.811	1.18125	4.27137	1.70061	6.48587	65.333	0.525		27	20	Male	77.7459	26.469	2.2925	791.096	2.184	3.8773	1.70247	12.2103	85.5299	0.80086
28	Male	45	76.9068	27.525	2.27194	944.532	1.51875	6.38102	2.26717	6.06065	74.7765	0.76875		28	46	Male	98.1349	24.9875	12.8008	922.438	1.624	3.48383	1.83337	6.44224	100.417	0.655265
29	Male	20	110.857	19.6856	1.8971	534.967	0.975	5.01535	1.4195	4.03499	63.3667	0.73125		29	20	Male	81.0674	39.2667	1.49821	859.587	1.274	4.74558	2.20689	7.60564	81.2289	0.681187
30	Female	22	29.6699	14.5287	3.04887	468.241	1.1625	4.15704	0.76627	1.75912	47.3893	0.73125		30	24	Female	83.2265	45.7428	4.48203	761.634	3.094	6.33556	1.39622	8.47224	80.7751	0.797297
31	Female	53	68.8297	11.288	9.60534	728.136	1.48125	6.25374	2.73412	13.2763	41.0161	0.65625		31	56	Female	95.0079	45.1438	1.61364	1324.37	1.246	5.02257	1.48701	9.35578	110.912	0.787727
32	Male	27	38.2219	17.5396	1.52668	612.605	1.0875	6.34087	0.551022	1.93431	63.2278	0.7875		32	27	Male	119.214	42.1014	4.11572	892.598	1.232	6.46317	1.96399	8.53349	82.8838	0.8433
33	Male	24	111.746	9.40286	2.56688	752.137	1.2	4.70307	2.19956	1.26378	55.2393	0.73125		33	25	Male	66.1389	35.6468	1.41351	829.945	1.246	2.31175	2.28921	7.25732	93.3236	0.794684
34	Male	47	33.4624	12.9315	1.2183	637.332	1.0125	5.09915	1.10519	3.01305	39.5468	0.6375		34	46	Male	68.8058	33.0856	0.76356	1088.41	0.966	2.05975	1.88153	7.24514	77.3576	0.683925
35	Male	49	38.1801	17.7421	2.1524	993.206	0.65625	6.4318	1.51524	3.39211	48.6345	0.46875		35	49	Male	77.2858	34.4973	1.02137	937.728	1.736	2.35823	1.26791	6.90739	90.6662	0.783677
36	Female	15	20.7066	17.7933	0.438165	910.793	1.33125	4.98658	1.62911	1.0798	101.493	0.65625		36	38	Female	80.6024	26.6319	0.77518	1098.53	1.624	1.51949	1.70912	9.98648	103.438	0.883795
37	Male	30	80.4703	15.9718	2.74206	487.321	0.84375	6.85573	0.65527	6.46302	61.6532	0.76875		37	30	Male	164.917	44.4322	1.7542	823.514	1.75	3.74094	1.80635	11.7449	122.072	0.894111
38	Male	24	60.7035	11.7213	8.01142	443.729	0.9	5.28702	1.69173	4.63504	53.2001	0.69375		38	25	Male	57.7186	38.1311	1.30102	956.051	3.654	2.6488	1.28982	9.40191	107.867	0.808755
39	Female	47	65.795	12.7202	0.900808	636.244	0.9	6.30785	1.74668	5.986	54.905	0.6375		39	49	Female	464.164	15.114	4.19482	1703.49	1.05	4.84183	1.89532	7.66892	99.8999	0.9356
40	Male	44	43.1623	14.41	1.16785	884.736	0.65625	4.45304	2.00864	4.05645	63.841	0.675		40	42	Male	83.7769	26.0562	2.23412	1247.01	1.204	2.8763	1.7206	9.0524	115.262	0.920841
41	Male	32	60.9541	10.283	1.10061	677.976	1.7625	6.66444	1.03739	4.79839	50.8986	0.7875		41	31	Male	66.5821	45.4091	1.88559	845.727	1.134	3.96725	1.71521	6.73456	115.076	0.801602
42	Male	18	309.795	30.0015	1.3997	770.284	1.518	5.64032	1.09727	50.2429	65.1848	1.0005		42	17	Male	51.007	28.9585	1.94614	842.844	1.162	3.01672	2.3765	8.76708	76.5278	0.745703
43	Male	39	83.7391	35.7663	0.774127	771.034	1.104	5.82601	1.94994	5.64485	49.8707	0.67275		43	38	Male	30.8976	27.2516	1.70884	1114.87	1.442	2.01887	2.39708	5.25504	85.7369	0.793245
44	Female	34	207.494	29.1339	1.52961	710.298	0.7935	8.81742	1.50799	11.8307	82.8236	0.828		44	34	Female	106.663	29.6508	0.88802	1233.53	0.476	1.46349	1.89343	7.20769	101.517	0.723241
45	Female	35	142.392	23.2477	10.6017	933.494	1.01775	8.44155	1.70991	1.74997	43.1453	0.5865		45	35	Female	108.911	39.9565	3.47942	1088.51	1.204	2.50544	1.53363	9.97913	73.3627	0.693844
46	Male	22	118.333	15.621	1.06207	601.278	1.4145	4.43325	1.2282	0	54.4539	1.05225		46	23	Male	92.5811	36.4279	1.70751	707.465	1.274	2.44643	1.38572	9.31938	73.498	0.70322
47	Female	27	1744.61	23.888	3.33164	539.625	4.95075	37.0466	1.83747	5.92852	81.9073	1.01775		47	29	Female	98.2414	17.0358	2.0923	2064.44	0.35	3.24296	1.62582	8.26217	75.9004	0.749215
48	Male	28	259.581	25.0576	6.12222	737.962	0.828	13.544	1.95511	2.23901	48.8396	0.7245		48	31	Male	62.97	26.2961	3.0667	885.331	1.652	3.24996	2.84872	5.98864	110.003	0.74471
49	Female	39	172.608	28.0658	1.55847	839.896	0.81075	8.55505	0.988511	5.23119	51.1529	0.6555		49	40	Female	74.534	34.7075	3.90824	1244.26	1.078	4.12545	1.9523	12.2147	96.6668	0.69083
50	Female	42	102.6	16.9483	1.10533	774.626	0.5175	5.63445	1.85299	1.33114	38.1624	0.7245		50	43	Female	129.413	23.0044	2.15544	1181.43	0.98	2.60148	2.40737	7.03297	83.633	0.71647
51	Male	44	749.651	29.8914	1.15522	959.862	1.4835	12.9265	1.75596	4.43528	88.5105	0.9315		51	43	Male	36.6988	30.9122	2.66266	1068.66	1.862	4.66298	1.69099	5.75512	87.0916	0.596719
52	Male	24	163.944	34.8848	1.9937	1137.54	0.7245	7.76466	1.03707	7.3952	55.7758	0.81075		52	25	Male	37.2978	42.1253	1.99682	861.418	2.338	5.97996	1.44634	7.63749	88.7407	0.78408
53	Male	19	155.217	31.6587	1.45325	747.173	1.173	8.73299	2.93121	4.43648	56.6391	0.828		53	21	Male	77.1362	34.0609	2.37174	676.289	1.68	3.69607	2.38966	4.47202	76.7446	0.670531
54	Male	28	196.941	38.3137	1.69992	1060.3	1.0695	7.95846	0.832657	5.881	62.6614	0.77625		54	31	Male	98.2019	28.5407	0.6272	930.823	1.512	2.20465	0.90153	11.6978	81.1556	0.757992
55	Male	20	225.337	29.1709	1.22787	797.572	1.50075	7.28692	1.55983	6.2291	83.6476	1.05225		55	23	Male	72.0498	30.1868	3.31569	858.265	2.506	2.68702	1.95671	11.7457	79.1096	0.951567
56	Male	33	126.131	34.7164	1.46897	775.903	1.3455	10.2887	12.1079	2.67379	75.9107	1.0695		56	32	Male	52.4261	30.8917	2.62871	753.373	0.952	3.74752	1.94901	6.02126	90.6004	0.737423
57	Male	43	119.334	30.347	0.947091	937.167	1.3455	6.83514	1.18257	2.82585	57.3159	1.15575		57	42	Male	80.052	32.2646	2.50901	1075.68	1.4	2.76899	1.78738	7.54026	110.688	0.869486
58	Female	42	152.421	36.0522	0.721581	773.156	0.9315	9.9398	1.60951	0	57.2182	0.828		58	24	Female	64.5981	26.0482	1.55323	836.989	2.03	3.16218	1.78626	6.10589	70.5472	0.787844
59	Female	43	216.705	34.4668	0.909009	1078.52	1.60425	5.51327	1.55923	2.72908	77.8409	1.242		59	41	Female	64.4958	44.7961	4.1636	1204.6	1.554	3.62719	1.96518	6.69123	76.6648	0.619825
60	Female	35	116.725	41.3606	1.28187	846.619	0.7245	7.67927	2.29252	2.81093	50.1678	0.87975		60	33	Female	99.689	43.4555	5.50228	1219.39	0.98	6.93245	1.38838	8.15052	107.267	0.807625
61	Female	45	238.598	32.2292	21.66	1074.45	0.74175	9.86217	2.04887	17.23	52.5316	1.67325		61	44	Female	80.3707	41.6093	2.80497	913.703	1.022	4.382	1.78472	12.2388	103.751	0.6448
62	Male	26	168.417	28.67	1.86904	795.569	1.449	7.74378	2.59699	2.58401	55.6416	1.46625		62	26	Male	128.119	47.3264	1.53496	1290.14	1.078	3.12396	3.6309	19.4784	121.129	1.00254
63	Female	47	121.586	30.8787	21.9877	909.204	1.0695	8.74334	2.17005	1.25636	59.8915	1.035		63	47	Female	26.4895	25.8649	1.38537	806.577	0.322	3.62929	2.32554	4.38837	42.9961	0.493164
64	Male	27	171.444	16.5042	13.6866	1058.45	1.01775	7.85979	2.29744	10.2177	57.2978	0.77625		64	27	Male	123.227	44.1356	0.54236	1608.92	1.162	9.54702	2.90192	14.4906	157.303	1.48978
65	Male	27	209.677	25.4535	2.34355	564.852	1.29375	34.6876	3.81372	8.10849	52.0007	0.94875		65	27	Male	157.821	56.1889	0.994	1561.02	2.31	4.19769	3.80198	14.5833	227.244	1.63563
66	Female	26	206.646	18.0655	0.972966	639.475	0.621	5.48386	1.2031	0.897388	60.5996	0.70725		66	25	Female	161.61	46.6701	1.17873	1120.36	0.784	1.41568	2.6173	11.937	149.397	0.774302
67	Male	32	115.935	14.8316	0.757872	910.155	1.0005	4.16855	1.42045	2.65206	55.0445	0.8625		67	33	Male	26.2107	21.8353	1.35597	514.367	1.862	1.54287	1.10138	4.05139	63.5339	0.613777
68	Male	19	296.959	20.9266	1.18886	879.295	8.349	8.07869	0.996101	16.846	60.4993	1.035		68	20	Male	54.253	29.2281	0.72093	684.98	2.324	0.72177	1.97085	8.52292	81.405	0.872959
69	Male	30	79.8883	22.2347	0.307713	973.22	1.0695	4.45757	2.05862	0	66.6522	0.87975		69	33	Male	124.798	30.1197	1.53244	1206.16	2.198	3.18787	1.95825	7.9975	103.937	0.833712
70	Male	28	145.22	19.5521	0.948153	797.782	1.22475	6.19982	2.48935	0.271127	41.286	0.828		70	27	Male	106.16	40.9779	0.20769	774.609	1.162	0.41174	1.46055	3.3684	77.1785	0.562219
71	Male	20	143.452	20.0588	0.314812	811.719	0.966	4.3702	2.13719	1.59412	65.2302	0.94875		71	22	Male	58.4207	37.6552	0.62888	1073.09	1.484	0.00714	1.20953	10.0594	93.3205	0.879043
72	Male	39	126.229	14.5985	0.399669	880.539	1.2765	3.78517	1.31885	4.70567	54.0732	1.01775		72	39	Male	107.834	27.8684	4.83273	1061.4	1.554	1.41673	1.2747	4.98071	67.0132	0.751058
73	Male	34	178.222	13.0485	4.80379	883.782	1.4835	5.5758	2.25751	1.82527	55.2078	0.9315		73	34	Male	44.5711	37.6823	1.27078	647.143	1.946	4.33804	0.98196	4.75825	83.5473	0.632963
74	Male	32	114.932	19.6025	6.03365	821.22	1.2075	5.15473	1.36094	1.46026	69.2958	0.74175		74	25	Male	72.9243	27.7652	1.7724	887.291	1.498	0.55419	2.18624	20.9764	82.9058	0.614147
75	Female	50	265.997	23.4142	2.96773	803.121	1.4835	5.37027	1.50429	2.96868	56.7972	0.81075		75	49	Female	46.0082	39.2782	0.67844	1039.84	1.078	0.32599	1.71997	5.5209	78.4901	0.566371
76	Female	20	147.274	23.0145	3.9675	808.824	1.0695	5.64541	1.77252	2.25522	61.2265	0.94875		76	22	Female	75.5144	28.6811	0.26698	1302.54	1.386	0.06517	1.58606	6.2867	89.6318	0.672341
77	Male	43	296.047	19.5628	9.14097	875.958	0.9315	10.2043	1.67291	6.90806	49.2059	0.91425		77	43	Male	61.045	31.0742	0.09695	926.095	1.904	0.6188	1.23095	6.02014	76.1063	0.765348
78	Male	19	117.498	22.4505	8.12243	563.819	1.173	6.00334	1.54508	1.37961	53.1236	1.035		78	22	Male	88.7229	43.4255	0.987	1194.27	1.148	0.90846	1.7633	8.29164	128.971	0.915405
79	Male	28	97.5933	16.2687	22.4485	928.835	2.08725	5.11713	1.84842	2.914	55.5955	0.9315		79	30	Male	58.5327	42.3181	1.27694	667.746	1.302	2.36089	1.15962	4.16346	75.7835	0.569882
80	Male	46	141.028	14.1839	28.8319	956.106	1.01775	5.74684	1.85472	3.25012	54.6839	0.9315		80	43	Male	59.0119	32.6397	13.743	833.991	1.19	2.05744	1.21051	4.35134	80.904	0.696467
81	Male	21	190.017	12.0496	1.421	908.691	1.32825	4.64551	1.41329	2.32439	146.917	1.15575		81	21	Male	148.401	38.6955	1.26203	755.107	1.568	3.09288	1.12868	7.53137	78.9068	0.5629
82	Male	40	118.555	21.5313	0.950276	638.922	0.7935	6.44426	1.80728	0	48.3692	0.966		82	30	Male	97.4249	43.0987	0.06433	1503.44	1.442	1.78325	3.35174	7.98994	122.997	0.932373
83	Female	37	165.714	22.1884	0.564871	816.574	0.87975	5.27936	1.5155	1.82803	51.6153	0.94875		83	39	Female	101.919	19.4854	0.57561	793.291	0.756	1.15143	1.56947	3.80534	52.1416	0.480247
84	Female	29	336.662	15.0985	14.8999	595.29	0.897	7.85246	1.56915	9.20913	51.009	0.69		84	26	Female	142.283	29.8435	0.65891	721.889	1.288	0.0287	1.42457	6.6199	68.9287	0.655958
85	Female	20	616.248	12.8433	4.88434	759.341	0.67275	5.12998	1.57518	11.7965	84.5685	1.035		85	19	Female	90.7105	59.7836	0.83139	867.423	1.274	1.11076	2.121	7.12747	96.4597	0.596224
86	Male	23	124.692	22.802	4.50872	738.969	1.22475	4.94713	1.23984	1.80025	71.8734	1.01775		86	25	Male	132.141	35.6714	1.15374	822.192	1.848	2.74351	1.24992	5.30761	86.9448	0.671077
87	Male	52	206.889	26.3498	8.51193	987.253	0.67275	9.07109	1.69248	1.58273	56.426	0.966		87	51	Male	132.403	36.4006	0.78638	932.629	1.736	0.44408	1.53118	8.92913	79.07	0.834457
88	Male	27	168.808	26.3399	23.5514	624.771	1.794	7.35988	2.16099	1.35503	60.9578	1.38		88	28	Male	98.0417	52.9999	1.30578	694.478	1.078	0.7266	2.08663	10.551	84.8959	0.635977
89	Male	37	275.895	21.6631	11.8028	1036.67	1.74225	14.0974	2.03302	1.29096	44.2158	1.01775		89	40	Male	1041.47	104.303	4.12097	2354.26	1.792	2.55101	3.88059	21.5052	256.65	1.86354
90	Male	39	331.533	16.147	28.6927	794.386	0.94875	15.5039	2.31771	1.09948	39.0839	0.67275		90	37	Male	52.4808	33.2921	2.61569	940.012	2.03	1.86095	1.34218	6.66827	90.1894	0.899931
91	Male	32	195.963	14.6574	4.93609	985.325	1.0005	11.7098	1.79497	1.98261	58.8518	0.897		91	33	Male	155.779	55.3706	1.30193	1536.47	1.792	0.8526	3.37435	31.4905	140.898	1.12713
92	Male	22	168.169	8.41534	18.7133	754.362	1.01775	10.3001	0.719118	2.11958	34.6375	0.84525		92	24	Male	248.427	88.821	1.90841	1938.15	1.526	9.54954	7.56994	21.8299	201.052	2.03236
93	Male	44	325.98	28.8829	5.59504	1032.57	4.692	10.3598	2.51591	3.46643	50.4268	1.0695		93	25	Male	98.5765	45.2437	4.05279	1094.51	2.17	1.99493	1.41722	7.51352	103.294	0.748369
94	Male	21	309.784	20.5601	2.55404	798.166	2.5185	13.6203	1.98073	4.88395	74.918	1.1385		94	22	Male	143.299	67.7056	0.77609	1765.53	1.26	0.81536	4.42372	16.0011	183.726	1.29099
95	Male	35	121.2	48.486	0.811871	1026.13	1.01775	5.03484	3.75705	30.5623	55.6108	0.966		95	36	Male	566.069	71.9629	0.78155	1404.27	1.022	0.71288	2.69164	15.2424	188.343	1.2953
96	Female	47	70.0744	31.4343	4.69623	929.895	1.134	1.8858	1.50878	3.17737	60.3322	0.819		96	48	Female	48.745	28.3265	3.39423	698.442	1.078	1.15325	1.48484	5.061	81.7253	0.688248
97	Female	51	110.162	42.7945	3.48768	769.582	1.015	3.28552	1.13127	3.22931	71.1531	1.008		97	51	Female	125.244	27.964	0.80311	896.915	0.798	0.644	2.13752	9.62885	65.4613	0.613031
98	Male	27	94.7381	48.8396	2.63375	660.635	1.085	3.77153	2.84403	2.84802	56.8714	0.889		98	27	Male	176.448	30.0756	0.56455	664.844	1.68	0.28644	1.38474	6.10771	71.752	1.02322
99	Female	55	103.309	48.7277	3.14244	1183.99	1.225	1.75161	1.53069	4.06889	107.123	2.541		99	54	Female	82.5903	30.4017	3.24254	1018.37	1.148	3.0093	1.38614	6.14005	156.144	0.781074
100	Female	38	102.033	47.9983	2.34157	1990.93	2.051	4.07463	1.76603	7.47992	143.839	0.84		100	38	Female	136.796	34.2693	0.93919	1016.72	1.946	4.34119	2.30237	6.3966	104.562	0.782293
101	Male	18	80.771	42.568	3.32626	704.21	1.666	4.34224	0.80556	4.20224	138.338	0.833		101	18	Male	107.453	53.7645	3.83537	916.769	1.554	5.65236	2.35123	11.8368	104.925	0.981276
102	Male	22	67.7282	53.7281	2.02545	625.252	1.645	3.11598	1.51711	6.32107	85.4898	0.945		102	22	Male	46.3784	29.7913	5.90856	707.62	1.582	6.60667	1.19539	5.21304	71.3193	0.652945
103	Male	19	96.8463	37.577	2.02902	861.339	1.323	4.03368	1.76554	6.51728	81.5693	1.169		103	23	Male	69.62	38.9351	8.1571	815.997	1.624	13.6863	1.27736	10.346	84.3185	0.775892
104	Male	21	143.788	46.119	4.91834	761.728	1.652	5.40316	1.90442	8.6366	66.3275	0.973		104	23	Male	58.3652	36.2251	2.38567	867.376	1.624	2.20878	1.91352	89.1703	60.3848	0.82074
105	Female	23	79.0876	52.7948	2.83913	752.815	1.316	2.42543	1.37914	38.7751	91.143	0.959		105	24	Female	56.8627	33.4658	2.85971	829.572	1.078	1.94726	3.06551	5.19778	78.9564	0.658475
106	Female	35	139.897	51.5338	2.56368	730.219	0.91	2.36397	1.49044	6.53128	70.4381	0.987		106	31	Female	69.8237	40.6818	4.31018	1151.04	0.91	2.22264	3.37099	6.60478	89.7326	0.767167
107	Female	31	109.072	40.2238	5.24419	991.981	0.308	2.9288	1.9152	26.6903	81.9551	1.008		107	30	Female	47.2677	31.2025	1.33399	1642.49	0.882	2.93552	1.40028	5.8212	59.0406	0.576198
108	Female	47	150.384	53.1086	3.12424	865.765	0.945	3.60402	1.36479	13.432	57.3875	0.784		108	47	Female	91.8639	42.1851	2.77529	1196.81	1.078	3.95402	1.91198	17.043	96.1845	0.720963
109	Male	23	105.23	42.7708	4.33377	830.277	2.1	4.72059	1.02718	6.26598	69.617	1.225		109	24	Male	80.4359	43.8582	0.50589	965.777	1.96	2.27094	1.32594	6.36762	97.0208	0.874856
110	Male	39	45.9552	25.7869	0.35924	1235.55	1.008	0.49553	0.27643	0.8008	51.5075	0.756		110	40	Male	344.946	114.244	1.225	2235.39	1.596	2.60666	4.46362	23.9666	292.43	1.89468
111	Male	27	29.4659	26.7796	2.58181	778.721	0.742	0.34902	1.3671	3.23631	24.3289	0.833		111	32	Male	130	50.7782	6.00523	883.351	2.072	8.30949	1.68084	7.12509	92.1129	0.682541
112	Female	36	0	17.6564	0.15967	1405.87	2.765	0	0.56742	0	18.3735	1.162		112	32	Female	62.6132	34.0435	0.6321	904.315	0.98	2.46085	1.69911	9.05828	60.8446	0.500875
113	Male	39	26.9788	20.651	0	545.119	1.274	0.09576	0.52969	0	26.2039	0.819		113	42	Male	94.7865	31.4643	1.02816	752.367	1.89	2.55899	1.18881	5.2626	78.346	0.704212
114	Female	21	252.138	22.8575	9.11008	1364.54	1.666	4.53432	1.01381	5.90765	41.2481	0.826		114	25	Female	123.565	41.039	1.80873	1328.57	1.792	0.73122	3.1402	13.0796	120.161	1.26683
